# Supplementary material for: A Knockout of the Photoreceptor PtAureo1a Results in Altered Diel Expression of Diatom Clock Components
Source: Plants (Basel). 2024 May 25;13(11):1465. doi: 10.3390/plants13111465 (PMC11174801; doi:10.3390/plants13111465)
Supplement: Supplementary file 1 [file plants-13-01465-s001.zip]

Archive with 1 entries (1 files):
- plants-2842665-supplementary.pdf
